# Supplementary material for: Spatially defined single-cell transcriptional profiling characterizes diverse chondrocyte subtypes and nucleus pulposus progenitors in human intervertebral discs
Source: Bone Res. 2021 Aug 16;9:37. doi: 10.1038/s41413-021-00163-z (PMC8368097; doi:10.1038/s41413-021-00163-z)
Supplement: Supplementary file 2 — Supplementary Table 1 [file 41413_2021_163_MOESM2_ESM.xlsx]

## Sheet: Sheet1
Supplementary Table 1. Detailed information of samples collected in the study
Donor	Sample	Tissue	Strategy	Gender	Age	MRI classification of IVD (Pfirrmann Level)	Diagnosis	Cell Number	Gene number	UMI number
Donor1	Sample 1	NP	scRNA-seq 3.0T MRI imaging	Male	16	I	spine fracture	12438	1919	5899
Donor2	Sample 2	NP, AF, CEP	scRNA-seq 7.0T MRI imaging HE&SF staining IHC staining IF staining	Male	31	I	brain death	10,810/ 14,810/ 14,808	1,896/ 1,531/ 1,528	7,044/ 5,339/ 5,324
	Sample 3	NP, AF, CEP	scRNA-seq 7.0T MRI imaging HE&SF staining IHC staining IF staining	Male	31	I	brain death	13,183/ 12,191/13,134	1,752/ 1,385/ 779	6,393/ 4,582/ 1,905
Donor3	Sample 4	NP	scRNA-seq 3.0T MRI imaging	Male	26	I	spinal tumor	6172	2620	10240
	Sample 6	NP	3.0T MRI imaging FACS			II		＿	＿	＿
Donor4	Sample 5	NP	scRNA-seq 3.0T MRI imaging	Male	13	I	idiopathic scoliosis	10562	1286	4203
Donor5	Sample 7	NP	3.0T MRI imaging IF staining	Female	16	II	lumbar disc herniation	＿	＿	＿
Donor6	Sample 8	NP	3.0T MRI imaging FACS CFU-F Trilineage Differentiation	Male	47	III	lumbar disc herniation	＿	＿	＿
Donor7	Sample 9	NP	3.0T MRI imaging FACS CFU-F Trilineage Differentiation	Female	49	III	lumbar spinal stenosis	＿	＿	＿
Donor8	Sample 10	NP	3.0T MRI imaging FACS CFU-F Trilineage Differentiation	Female	66	IV	lumbar disc herniation	＿	＿	＿
Donor9	Sample 11	NP	3.0T MRI imaging FACS CFU-F ICC staining	Male	49	I	spine fracture	＿	＿	＿
AF, annulus fibrosus; CEP, cartilage endplate; FACS, fluorescence-activated cell sorting; HE, hematoxylin and eosin; ICC, immunocytochemistry; IF, immunofluorescence; MRI, magnetic resonance imaging; NP, nucleus pulposus; scRNA-seq, single-cell RNA sequencing; SF, safranin O / fast green;
